# Supplementary material for: Chemical engineering of therapeutic siRNAs for allele-specific gene silencing in Huntington’s disease models
Source: Nat Commun. 2022 Oct 3;13:5802. doi: 10.1038/s41467-022-33061-x (PMC9530163; doi:10.1038/s41467-022-33061-x)
Supplement: Supplementary file 4 — Source Data [file 41467_2022_33061_MOESM4_ESM.xlsx]

## Sheet: Figure 1b
Figure 1b	Primary Screen of siRNA targeting rs362273
		2273-1(A)			2273-2 (G)
	UNT	94.4095	119.304	86.8776	103.696	105.646	82.5102
	SNP13	64.399	75.677	65.7981	129.498	105.933	99.6959
	SNP12	43.2217	53.7281	41.0766	67.605	64.6708	59.2546
	SNP11	17.2853	16.3466	16.1812	27.8511	24.3189	27.8501
	SNP10	10.33	6.8363	7.1457	11.6612	15.3299	9.3874
	SNP9	7.9248	8.6902	10.1878	13.5918	13.0759	9.5238
	SNP8	7.8903	6.4335	7.6309	10.2602	15.4014	16.3954
	SNP7	6.0252	10.3471	5.1061	11.438	9.1716	13.5873
	SNP6	4.6212	6.346	5.3552	35.4175	28.3703	24.515
	SNP5	21.3448	22.0948	17.1417	62.6337	48.3806	52.5022
	SNP4	4.7683	4.7375	5.9447	30.2749	24.7935	27.0595
	SNP3	2.6376	3.987	2.9575	9.9918	6.3982	9.4668
	SNP2	5.2389	8.2997	8.6171	25.7291	23.1839	20.8857

## Sheet: Figure 1c
Figure 1c.	Dose responses SNP4 and SNP6 for rs362273
	SNP4
	Concentration log(M)	2273-1 (A)		2273-2 (G)
	-5.82391	1.83221	2.01293	24.084	21.2142
	-6.12494	3.2644	4.53496	36.0157	34.3543
	-6.42597	14.5477	8.20288	57.8654	54.8069
	-6.727	21.8737	23.3854	74.0075	49.4587
	-7.02803	27.7883	39.528	71.9437	65.5606
	-7.32906	46.5923	38.9718	74.9293	66.2483
	-7.63008	49.1368	47.2419	102.06	76.5553
	-13	96.0099	87.7603	74.5304	78.0422
	SNP6
	Concentration log(M)	2273-1 (A)		2273-2 (G)
	-5.82391	3.98352	3.90361	20.0118	14.9574
	-6.12494	7.90181	5.92507	29.1602	29.4443
	-6.42597	12.8562	8.88734	46.3603	44.7465
	-6.727	18.8196	19.3295	49.023	41.6243
	-7.02803	26.6761	26.7056	63.2371	55.1169
	-7.32906	50.6843	33.9248	75.433	64.7049
	-7.63008	48.0518	34.5643	75.6777	67.7696
	-13	97.2728	92.757	103.627	74.8675

## Sheet: Figure 2a
Figure 1b	Secondary screen of double mismatched compounds targeting rs362273
		2273-1(A)			2273-2 (G)
	UNT	86.8349	78.0027	99.6356	94.2312	84.9534	106.855
	SNP6	4.4136	5.5764	6.4303	20.5521	24.3221	30.3585
	SNP6-16	3.3355	4.252	2.8094	40.0284	40.6586	34.4877
	SNP6-15	6.0823	5.5715	5.3256	39.4866	52.1063	30.3038
	SNP6-14	3.0789	2.9488	2.3539	70.8466	60.797	62.4976
	SNP6-13	4.4665	5.4321	5.1813	47.2433	67.9828	40.0886
	SNP6-12	6.2071	4.2802	6.1446	59.3974	56.8011	33.5041
	SNP6-11*	4.0413	4.4022	3.0742	44.7408	45.9092	41.634
	SNP6-10	6.3821	11.3447	7.6473	54.2304	57.7726	40.8346
	SNP6-9	6.9951	6.7947	6.7829	52.1707	39.3646	34.8007
	SNP6-8	4.1625	4.746	4.6054	52.6329	43.5834	37.9694
	SNP6-7G	13.1323	10.4785	11.5596	39.3805	47.3838	38.2075
	SNP6-7C	10.7481	12.5475	9.6955	38.1616	35.6978	35.3828
	SNP6-5A	19.2699	16.9978	16.1033	87.1372	106.262	87.2617
	SNP6-5U	17.9786	22.1745	21.5863	77.3369	53.9576	88.2158
	SNP6-4	17.3639	15.9542	22.2467	64.1272	73.7333	89.7197
	SNP6-3	18.9919	21.5784	16.739	84.1036	91.2373	84.6819
	SNP6-2	7.3266	8.768	8.6466	41.5952	46.8791	42.9081

## Sheet: Figure 2b
Figure 2b	Dose responses for double mismatched compounds based on SNP6, targeting rs362273
	SNP6
	Concentration log(M)	2273-1 (A)		2273-2 (G)
	-5.82391	3.98352	3.90361	20.0118	14.9574
	-6.12494	7.90181	5.92507	29.1602	29.4443
	-6.42597	12.8562	8.88734	46.3603	44.7465
	-6.727	18.8196	19.3295	49.023	41.6243
	-7.02803	26.6761	26.7056	63.2371	55.1169
	-7.32906	50.6843	33.9248	75.433	64.7049
	-7.63008	48.0518	34.5643	75.6777	67.7696
	-13	97.2728	92.757	103.627	74.8675
	SNP6-11
	Concentration log(M)	2273-1 (A)		2273-2 (G)
	-5.82391	4.03563	3.74652	42.3757	34.2147
	-6.12494	10.8411	5.56143	57.9883	75.2533
	-6.42597	9.83118	10.7998	72.5508	77.0512
	-6.727	14.6849	15.3124	92.9307	74.3382
	-7.02803	20.4179	26.4161	70.2141	83.6003
	-7.32906	31.932	53.9376	86.1177	86.122
	-7.63008	49.3787	51.6734	86.4909	99.013
	-13	96.6945	97.5084	92.9206	110.944
	SNP6-14
	Concentration log(M)	2273-1 (A)		2273-2 (G)
	-5.82391	2.94934	3.03005	41.6401	44.6473
	-6.12494	5.00634	3.86768	50.1136	70.0335
	-6.42597	8.8125	10.6994	62.9707	100.661
	-6.727	18.9316	11.5767	78.9092	85.6989
	-7.02803	30.2613	23.0641	88.8429	63.821
	-7.32906	41.7355	43.1521	77.5049	90.614
	-7.63008	59.23	42.2192	85.4024	84.346
	-13	92.5943	103.413	106.317	110.472
	SNP6-16
	Concentration log(M)	2273-1 (A)		2273-2 (G)
	-5.82391	6.27834	4.59203	44.7899	34.6212
	-6.12494	4.54021	6.73508	56.5878	47.941
	-6.42597	12.5213	10.0739	62.4999	60.9709
	-6.727	26.9383	16.6269	70.4332	64.526
	-7.02803	28.7749	27.7339	86.8148	77.8274
	-7.32906	29.9711	40.2166	83.5369	85.9505
	-7.63008	48.8226	43.5893	79.5875	85.0861
	-13	99.3763	118.257	94.357	102.157

## Sheet: Figure 3a
Figure 3a	Chemical modification of compound 6-11 targeting rs362273 (screen)
		Target (A)			Non-target (G)
	UNT	91.1064	102.017	90.1875	104.726	103.218	106.034
	SNP6-11*	2.99509	4.55064	2.34197	36.4851	45.3826	45.6003
	mmm6*	5.24441	5.01774	11.0458	35.172	48.1227	46.2082
	fffff6*	2.21572	2.00716	2.07707	11.3679	11.4844	11.0113
	ffmff6*	1.87224	3.02607	2.26044	8.24731	7.70773	8.35798
	mmm11*	6.51426	6.5349	8.20499	88.8375	91.0328	70.1875
	mmm6-11*	11.7812	27.7407	14.3185	91.6435	89.8658	64.1484
	mmm6-fff11*	7.26937	10.1896	9.29765	72.9929	52.2445	62.2159
	fff6-mmm11*	2.54605	4.3928	2.6505	32.3455	26.1817	32.821
	fff6-11*	6.21945	4.94713	3.39445	14.023	17.4133	19.5243
	fff11*	6.68949	8.13782	5.45202	29.4726	43.2844	39.4725

## Sheet: Figure 3b
Figure 3b	Dose response of initial fluoro/methyl alternating pattern 6-11 (this is an independent replication of figure 2b 6-11)
	Concentration log(M)	SNP6-11-p2 (target; A)			SNP6-11-p2 (non-target; G)
	-5.82391	4.05272	3.82668	5.13015	78.8988	48.6501	68.9641
	-6.12494	3.75515	8.85228	3.90196	54.9257	60.8474	99.4583
	-6.42597	10.3155	10.263	17.0601	66.0026	97.4313	101.079
	-6.727	20.2415	17.3395	15.0245	60.4849	89.2053	98.5488
	-7.02803	25.5021	21.4422	34.4181	57.5558	76.0213	84.9435
	-7.32906	26.8235	26.3962	43.6824	75.1756	95.3026	95.8143
	-7.63008	33.041	43.3859	51.701	94.7301	95.2949	84.8814
	-13	94.1433	94.4546	111.402	92.478	102.046	105.475

## Sheet: Figure 3c
Figure 3c	Dose response fm-6-11
	Concentration log(M)	SNP6-11-ffmff (target)			SNP6-11-ffmff non-(target)
	-5.82391	5.16052	3.32069	3.32211	9.29786	9.73735	6.80537
	-6.12494	6.02056	6.77759	6.25614	7.43398	9.26471	7.42574
	-6.42597	8.71172	4.2424	12.2087	10.5636	16.8659	36.0495
	-6.727	11.4155	14.813	12.7501	17.1674	20.1144	32.8172
	-7.02803	19.4085	12.9254	14.8657	38.0144	39.5255	32.9634
	-7.32906	29.1225	23.6797	20.6459	73.8102	39.2003	43.1677
	-7.63008	32.8085	56.7509	43.8476	46.1695	38.0809	55.8672
	-13	110.771	85.3178	103.911	96.3604	99.9586	103.681

## Sheet: Figure 3d
Figure 3d	Dose response of SNP6-m11
	Concentration log(M)	SNP6-11-mmm11 (target)			SNP6-11-mmm11 (non-target)
	-5.82391	7.36192	5.30109	3.9989	70.0635	91.6728	81.5422
	-6.12494	12.9034	19.5394	15.6427	83.3031	88.4555	87.2309
	-6.42597	12.2044	19.2634	19.8636	107.448	111.533	103.231
	-6.727	29.0546	20.4469	33.0333	103.987	95.7719	85.1998
	-7.02803	56.7814	44.3616	28.5057	91.9642	138.434	95.3862
	-7.32906	57.2754	47.6399	48.9757	101.792	137.057	105.326
	-7.63008	63.4896	62.6311	72.9384	89.0373	105.958	78.7643
	-13	105.715	97.5209	96.7639	98.8907	124.136	76.9737

## Sheet: Figure 3e
Figure 3e	Dose response of f6-m11
	Concentration log(M)	SNP6-11-fff6-mmm11 (target)			SNP6-11-fff6-mmm11 (non-target)
	-5.82391	3.23643	3.25543	4.98307	30.428	30.8693	34.9823
	-6.12494	4.75794	4.47311	5.73595	52.7049	43.8378	47.9439
	-6.42597	8.12891	14.4985	8.85745	56.1457	49.7345	38.7909
	-6.727	19.1983	18.4796	25.0382	48.6512	86.713	68.0102
	-7.02803	36.6356	27.6105	21.4803	62.9362	89.5585	72.4425
	-7.32906	31.1328	32.5734	27.4671	72.1843	54.6255	76.5886
	-7.63008	40.086	53.6045	33.7562	85.3314	72.7575	58.5308
	-13	108.374	109.814	81.8119	87.9304	91.406	97.8998

## Sheet: Figure 4b
Figure 4b	Dose response of SNP6-11 in human NSCs (mutant HTT protein)
	Rx	SNP6-11	SNP6-11	SNP6-11	SNP6-11	SNP6-11	SNP6-11	NTC	NTC	siRNAHTT	siRNAHTT	siRNAHTT
	uM	0	0.5	1	1.5	2	3	2	3	2	3	4
		171.426	94.4394	72.6964	71.6782	60.0388	38.1641	175.018	159.802	25.3262	17.0983	12.3961
		164.357	159.024	168.462	133.482	85.6649	62.6661	178.822	263.084	36.1084	14.1751	8.37321
		118.962	128.926	140.292	97.5708	61.7687	50.3337	136.26	117.879	22.7748	17.5987	14.4436
		112.678	62.1668	75.7564	85.7199	78.8579	47.5116	161.662	159.373	22.3877	23.3793	27.0531
		199.368	206.963	115.782	51.5408	23.7031	17.4973	114.198	120.578	24.9062	15.7546	12.0001
		75.6246	72.5525	60.1679	38.9699	53.0675	61.5917	65.8413	83.0101	82.372
		257.515	91.7586	93.1434	52.7388	57.0829	17.1799	78.3995	121.829	11.5854
		95.3629	73.4863	72.4762	63.1707	42.7867	39.0706	111.346	68.5266	31.1399
	Note that blots were cut and incubated separately with primary antibodies to vinculin and HTT.

[truncated: 18 more sheets: Figure 4c, Figure 5a, Figure 5b, Figure 6c, Figure 6d, Supplementary Figure 2, Supplementary Figure 3b, Supplementary Figure 3e, Supplementary Figure 4a, Supplementary Figure 4b, Supplementary Figure 5a, Supplementary Figure 5b, Supplementary Figure 6a, Supplementary Figure 6b, Supplementary Figure 6c, Supplementary Figure 6d, Supplementary Figure 6e, Supplementary Figure 7a]
